# Supplementary material for: Effects of miR-103a-3p Targeted Regulation of TRIM66 Axis on Docetaxel Resistance and Glycolysis in Prostate Cancer Cells
Source: Front Genet. 2022 Feb 8;12:813793. doi: 10.3389/fgene.2021.813793 (PMC8861206; doi:10.3389/fgene.2021.813793)
Supplement: Supplementary file 6 [file DataSheet1.ZIP]

Archive with 1 entries (1 files):
- Data analysis and mapping.pzfx
