# Supplementary material for: Effects of miR-103a-3p Targeted Regulation of TRIM66 Axis on Docetaxel Resistance and Glycolysis in Prostate Cancer Cells
Source: Front Genet. 2022 Feb 8;12:813793. doi: 10.3389/fgene.2021.813793 (PMC8861206; doi:10.3389/fgene.2021.813793)
Supplement: Supplementary file 13 [file DataSheet2.ZIP]

Archive with 6 entries (5 files):
- Cell cloning/
- Cell cloning/DR group.jpg
- Cell cloning/DR+mimic-NC group.jpg
- Cell cloning/DR+miR-103a-3p-mimic group.jpg
- Cell cloning/DR+si-NC group.jpg
- Cell cloning/DR+si-TRIM66 group.jpg
