# Supplementary material for: Effects of miR-103a-3p Targeted Regulation of TRIM66 Axis on Docetaxel Resistance and Glycolysis in Prostate Cancer Cells
Source: Front Genet. 2022 Feb 8;12:813793. doi: 10.3389/fgene.2021.813793 (PMC8861206; doi:10.3389/fgene.2021.813793)
Supplement: Supplementary file 14 [file Table1.xlsx]

## Sheet: Sheet1
Result1
Relative expression of miR-103a-3p					Relative expression of TRIM66
	RWPE-1	PC-3				RWPE-1	PC-3
miR-103a-3p	1	0.39			TRIM66	1.01	3.22
	1.1	0.44				1.15	3.4
	0.9	0.34				0.85	3.02
Result2
Dual luciferase activity
	mimic-NC	miR-103a-3p-mimic
TRIM66-WT	0.87	0.43
	1	0.49
	1.07	0.37
TRIM66-MUT	1.01	0.96
	1.11	1.06
	0.89	0.86
Result3
DTX drug sensitivity (IC50/μg·mL-1)					Number of cells/10000
	CRPC group	DR group				CRPC group	DR group
IC50/μg·mL-1	7.55	100.27			1	1	1
	8.79	109.63				1	1
	6.13	89.53				1	1
					3	6	5
						7	6
						6	5
					5	18	10
						18	10
						18	9
					7	52	13
						52	14
						53	14
Result4
Relative expression of miR-103a-3p					Relative expression of TRIM66
	CRPC group	DR group				CRPC group	DR group
miR-103a-3p	1.05	0.62			TRIM66	1.01	1.99
	1.05	0.69				1.15	2.19
	0.84	0.55				0.85	1.77
Result5
Relative expression of miR-103a-3p					Relative expression of TRIM66
	DR group	DR+mimic-NC group	DR+miR-103a-3p-mimic group			DR group	DR+si-NC group	DR+si-TRIM66 group
miR-103a-3p	1.01	0.99	3.32		TRIM66	0.98	0.97	0.41
	1.2	1.17	3.55			1.15	1.06	0.47
	0.8	0.79	3.05			0.91	0.88	0.35
TRIM66	0.83	0.97	0.54
	1.05	1.07	0.6
	0.79	0.87	0.48
Result6
Number of colonies formed (>500 cells/colony)
	DR group	DR+mimic-NC group	DR+miR-103a-3p-mimic group	DR+si-NC group	DR+si-TRIM66 group
Number of colonies formed	421.44	417.35	226.14	415.11	221.79
	463.52	455.19	245.81	453.59	241.03
	373.11	373.9	203.56	370.93	199.7
Result7
Wound healing rate (%)							Number of invasion cells
	DR group	DR+mimic-NC group	DR+miR-103a-3p-mimic group	DR+si-NC group	DR+si-TRIM66 group			DR group	DR+mimic-NC group	DR+miR-103a-3p-mimic group	DR+si-NC group	DR+si-TRIM66 group
Wound healing rate	86.91	83.57	49.68	82.29	36.79		Number of invasion cells	132	134	60	131	47
	95.4	92.24	55.71	90.76	42.92			142	145	68	141	54
	77.16	73.61	42.76	72.56	29.75			121	122	50	119	38
Result8
Relative glucose consumption							Relative production of lactic acid
	DR group	DR+mimic-NC group	DR+miR-103a-3p-mimic group	DR+si-NC group	DR+si-TRIM66 group			DR group	DR+mimic-NC group	DR+miR-103a-3p-mimic group	DR+si-NC group	DR+si-TRIM66 group
glucose consumption	1.01	0.98	0.48	0.97	0.36		lactic acid	0.91	1	0.57	0.98	0.49
	1.12	1.08	0.53	1.06	0.4			1.1	1.11	0.65	1.08	0.55
	0.88	0.88	0.43	0.88	0.32			1.09	0.87	0.49	0.88	0.43
